# Supplementary material for: Surface Modification of Li3VO4 with PEDOT:PSS Conductive Polymer as an Anode Material for Li-Ion Capacitors
Source: Polymers (Basel). 2023 May 29;15(11):2502. doi: 10.3390/polym15112502 (PMC10255298; doi:10.3390/polym15112502)
Supplement: Supplementary file 1 [file polymers-15-02502-s001.zip]

Archive with 1 entries (1 files):
- polymers-2366756-supplementary.pdf
